# Supplementary material for: Metabolic Fingerprinting of Muscat of Alexandria Grape Musts during Industrial Alcoholic Fermentation Using HS-SPME and Liquid Injection with TMS Derivatization GC-MS Methods
Source: Molecules. 2023 Jun 8;28(12):4653. doi: 10.3390/molecules28124653 (PMC10305144; doi:10.3390/molecules28124653)
Supplement: Supplementary file 1 [file molecules-28-04653-s001.zip]

Archive with 1 entries (1 files):
- molecules-2419277-supplementary.pdf
